# Supplementary material for: Panel-Based Genetic Testing in a Consecutive Series of Individuals with Inherited Retinal Diseases in Australia: Identifying Predictors of a Diagnosis
Source: Genes (Basel). 2025 Jul 27;16(8):888. doi: 10.3390/genes16080888 (PMC12385882; doi:10.3390/genes16080888)
Supplement: Supplementary file 1 [file genes-16-00888-s001.zip]

Archive with 1 entries (1 files):
- genes-3753886-Supplemental materials.pdf
